# Supplementary material for: Can Whole-Body Baseline CT Radiomics Add Information to the Prediction of Best Response, Progression-Free Survival, and Overall Survival of Stage IV Melanoma Patients Receiving First-Line Targeted Therapy: A Retrospective Register Study
Source: Diagnostics (Basel). 2023 Oct 14;13(20):3210. doi: 10.3390/diagnostics13203210 (PMC10605712; doi:10.3390/diagnostics13203210)
Supplement: Supplementary file 1 [file diagnostics-13-03210-s001.zip]

Archive with 1 entries (1 files):
- diagnostics-2605453-supplementary.pdf
